# Supplementary material for: Postharvest Rot of Pomegranate Fruit in Southern Italy: Characterization of the Main Pathogens
Source: J Fungi (Basel). 2022 Apr 30;8(5):475. doi: 10.3390/jof8050475 (PMC9143415; doi:10.3390/jof8050475)
Supplement: Supplementary file 1 [file jof-08-00475-s001.zip]

Archive with 1 entries (1 files):
- jof-1673770-supplementary.pdf
